# Supplementary material for: Is This a Helpful YouTube Video? A Research-Based Framework for Evaluating and Developing Conceptual Chemistry Instructional Videos
Source: J Chem Educ. 2025 Jan 6;102(2):621–9. doi: 10.1021/acs.jchemed.4c01085 (PMC11823403; doi:10.1021/acs.jchemed.4c01085)
Supplement: Supplementary file 3 — ed4c01085_si_003.xlsx [file ed4c01085_si_003.xlsx]

## Sheet: Title Sheet
Title: "Is this a Helpful YouTube Video? A Research-Based Framework for Evaluating and Developing Conceptual Chemistry Instructional Videos"
Author(s): Herrington, Deborah1*; Sweeder, Ryan2
1 Department of Chemistry; Grand Valley State University
2 Lyman Briggs College; Michigan State University
* Corresponding author: herrringd@gvsu.edu; 1 Campus Drive, Allendale, MI 49401 USA

## Sheet: Coded Data
							Johnstone's Triangle				3D Learning Elements					Multi-Media				captions		Equilibrium stresses				Macro Example
	Link	Channel name	Publish date	Publish Date (year)	Views	Length (min)	Macro	Symbolic	Particulate	Connections	Core Idea	Science Practice	Causal Mech. Reason (CMR)	Analogy used	student self-assessment	Multimedia	text	coherence	segmenting	misspelling	no punctuation	Concentration	Temp	Pressure	Multiple
1	https://www.youtube.com/watch?v=g5wNg_dKsYY	Crash Course Chemistry	2013-08-26	2013	2300000	11	x	x	x	x	x			x		L	H	L	H			x	x	x	x	~ 9 min the cobalt ion equilibrium - shows how color changes with changes in concentration
2	https://www.youtube.com/watch?v=XmgRRmxS3is	Professor Dave Explains	2015-12-28	2015	986000	4		x						x	x	H	H	L	H		x	x	x	x	x
3	https://www.youtube.com/watch?v=BPDkl92NCUs	chemistNATE	2013-07-18	2013	766000	9		x								L	L	L	L	X	X	x	x	x	x
4	https://www.youtube.com/watch?v=7zuUV455zFs	FuseSchool	2013-06-03	2013	670555	4		x						x	x	L	H	L	H			x	x	x	x
5	https://www.youtube.com/watch?v=PciV_Wuh9V8	Bozeman Science	2014-02-09	2014	501000	7	x	x	x	x		x		x		H	H	L	H			x	x	x	x	~2:30 gives the NO2 N2O4 example
6	https://www.youtube.com/watch?v=utmV4Q0t6MI	Freesciencelessons	2017-11-02	2017	316000	3		x			x				x	L	L	L	H	x	x	x
7	https://www.youtube.com/watch?v=crr5ZMHCJ_Y	MrGrodskiChemistry	2015-05-08	2015	211000	10	x	x		x		x				H	H	L	H	x	x	x	x		x	Cobalt chloride system - shows the test tubes and how the colours change as various substances are added or "removed".
8	https://www.youtube.com/watch?v=R0z8Ya-_kI4	Chemistry with Dr. H	2014-01-31	2014	145000	8	x	x		x		x				H	H	H	L	x	x	x	x		x	Cobalt chloride system (coloured
9	https://www.youtube.com/watch?v=5gujU2QcGcY	Khan Academy	2016-06-13	2016	129000	8		x				x				L	H	H	L			x		x	x
10	https://youtu.be/iiO2PkL9jsg	Extraclass official	2019-07-24	2019	119000	4	x	x	x	x				x		L	H	L	H	x	x	x	x	x	x
11	https://www.youtube.com/watch?v=rwn4UwFZ46o	Najam Academy	2022-07-26	2022	117000	13		x			x					L	L	L	H	x	x	x	x	x	x
12	https://www.youtube.com/watch?v=RjFW3smI1fY	Melissa Rathier	2013-06-21	2013	102000	3	x	x		x		x				L	L	L	L	X	X	x	x		x	dichromate ion-conc. and temp change
13	https://www.youtube.com/watch?v=LgJGTH5Xp0o	Micheal Patenaude	2011-03-30	2011	101000	12	x	x		x		x			x	H	H	L	L	x	x	x				Iron thiocyanate equilibrium - coloured system.
14	https://www.youtube.com/watch?v=AKcHgapI62E	BrightStorm	2010-08-04	2010	39000	7		x			x		x			L	L	L	H	X	X	x	x	x	x
15	https://www.youtube.com/watch?v=fj8_jVCDafs	Conquer Chemistry	2022-01-20	2022	26000	6		x								L	L	H	L	x	x	x	x	x	x
16	https://www.youtube.com/watch?v=eLTQyjva9js	Andrey K	2012-12-01	2012	18000	10		x								L	L	L	H	x	x	x	x	x	x
17	https://youtu.be/SYowJw4BUvY	Old School Chemistry	2019-12-13	2019	17000	9		x						x		L	H	L	H	x	x		x
18	https://youtu.be/aQmNcaS6DF4	Chad's Prep	2017-06-14	2017	17000	15		x			x	x		x		L	L	L	L	X	X	x	x	x	x
19	https://youtu.be/x41saE2fRlo	ChemSimplified	2019-09-22	2019	15000	9		x								L	H	H	H			x	x	x	x
20	https://www.youtube.com/watch?v=j7FOzKIDrg8	Khan Academy	2021-07-08	2021	14000	11		x	x			x				H	H	H	L				x
21	https://youtu.be/EZFbU_WqZ6U	Old School Chemistry	2019-12-12	2019	7700	5		x								L	H	L	H	x	x			x
22	https://www.youtube.com/watch?v=KoHUbyWAplQ	Science Simplified	2019-06-03	2019	5800	13		x								L	H	L	L	x	x	x	x	x	x	Has a picture of particles in a container but does not use that at all to explain and does not show concentrations of different species changing.
23	https://www.youtube.com/watch?v=LmOQEg_yTlg	Science Ready	2020-10-31	2020	4000	8		x								L	L	H	H	x	x	x	x	x	x
24	https://www.youtube.com/watch?v=r150XC32OuQ	Jason Goudie	2022-04-01	2022	155	3		x			x	x	x			L	L	L	L	X	X	x		x	x
25	https://youtu.be/RPJCD9hJqnY	Joshua Halstead	2021-09-22	2021	80	7		x			x		x			L	H	H	H	X	X	x	x	x	x
																H = high	L = Low
